# Supplementary material for: N-acetyl cysteine induces quiescent-like pancreatic stellate cells from an active state and attenuates cancer-stroma interactions
Source: J Exp Clin Cancer Res. 2021 Apr 15;40:133. doi: 10.1186/s13046-021-01939-1 (PMC8050903; doi:10.1186/s13046-021-01939-1)
Supplement: Supplementary file 1 — Additional file 1: Supplementary Table S1. Primers and their sequences used for qRT-PCR. [file 13046_2021_1939_MOESM1_ESM.xlsx]

## Sheet: Sheet1
Primer	Forward sequence 5’-3’	Reverse sequence 5’-3’
α-SMA	GACAATGGCTCTGGGCTCTGTAA	CTGTGCTTCGTCACCCACGTA
Fibronectin	ACAGAACTATGATGCCGACCAGAAG	ACTGATCTCCAATGCGGTACATGA
COL1A1	TCTAGACATGTTCAGCTTTGTGGAC	TCTGTACGCAGGTGATTGGTG
COL4A1	TGGTGACAAAGGACAAGCAG	TAAGCCGTCAACACCTTTGG
Vimemtin	TGTCCAAATCGATGTGGATGTTTC	TTGTACCATTCTTCTGCCTCCTG
MMP2	TGACATCAAGGGCATTCAGGAG	TCTGAGCGATGCCATCAAATACA
MMP3	ATTCCATGGAGCCAGGCTTTC	CATTTGGGTCAAACTCCAACTGTG
IL-6	AAGCCAGAGCTGTGCAGATGAGTA	TGTCCTGCAGCCACTGGTTC
TGF-β1	ACCAACTATTGCTTCAGCTC	TTATGCTGGTTGTACAGG
PDGF-α	CACTAAGCATGTGCCCGAGAA	CGTAAATGACCGTCCTGGTCTTG
PDGF-β	CAGCCACGACTGCCATGTAA	ACCTACATCTGCCAGAAATTGTCA
CTGF	GTGTGTGACGAGCCCAAGGA	GGTCTGGGCCAAACGTGTCT
VEGF	GAGCCTTGCCTTGCTGCTCTA	CACCAGGGTCTCGATTGGATG
PPARγ	GTGAAGGATGCAAGGGTTTC	TCAGCGGGAAGGACTTTATG
Perilipin 1	GCTCTTCAATACCCTCCAGAAAAG	AGAGGTCCACAGAGCTGATTCC
FABP4	GCTTCCTTCTCACCTTGAAGAA	CCCACAGAATGTTGTAGAGTTC
Adiponectin	AAAGGAGAGCCTGGAGAAGC	CGCCCAGTTTGAAGGAAATC
LPL	GTCCGTGGCTACCTGTCATT	TGGATCGAGGCCAGTAATTC
CD36	ATGTAACCCAGGACGCTGAG	GTCGCAGTGACTTTCCCAAT
RXRα	CACAGACAGACACTTCCT	CACGGCTCAGCTGTTCCA
Nrf2	TACTCCCAGGTTGCCCACA	CATCTACAAACGGGAATGTCTGC
HMOX1	CTTCTTCACCTTCCCCAACATT	GCAGTCTTGGCCTCTTCTATCAC
NQO1	CCTGGAAGGATGGAAGAAACG	AGAATCCTGCCTGGAAGTTTAGG
GCLC	TCTCTAATAAAGAGATGAGCAACATGC	TTGACGATAGATAAAGAGATCTACGAA
18S rRNA	GTAACCCGTTGAACCCCATT	CCATCCAATCGGTAGTAGCG
