# Supplementary material for: N-acetyl cysteine induces quiescent-like pancreatic stellate cells from an active state and attenuates cancer-stroma interactions
Source: J Exp Clin Cancer Res. 2021 Apr 15;40:133. doi: 10.1186/s13046-021-01939-1 (PMC8050903; doi:10.1186/s13046-021-01939-1)
Supplement: Supplementary file 2 — Additional file 2: Supplementary Table S2. Primary and secondary antibodies used for western blotting and immunofluorescence. [file 13046_2021_1939_MOESM2_ESM.xlsx]

## Sheet: Sheet1
antibody name	manufactacturer
a-SMA	#M0851, Dako, Japan
fibronectin	sc-6952, Santa Cruz Biotechnology, Santa Cruz, CA,USA
vimemtin	#5741, Cell Signaling Technology, Danvers, MA, USA
collagen I	sc-8783,Santa Cruz Biotechnology
collagen IV	ab6586, Abcam, Cambridge, MA, USA
PDGF-α	sc-128,Santa Cruz Biotechnology
PDGF-β	sc-127,Santa Cruz Biotechnology
TGF-β	sc-146,Santa Cruz Biotechnology
IL6	ab9324, Abcam, Cambridge, MA, USA
CTGF	sc-101586,Santa Cruz Biotechnology
VEGF	sc-152,Santa Cruz Biotechnology
MMP2	#13132, Cell Signaling Technology
MMP3	sc-6839, Santa Cruz Biotechnology
phospho-PI3K	#4228P, Cell Signaling Technology
PI3K	#4257P, Cell Signaling Technology
phospho-AKT	#4691S, Cell Signaling Technology
AKT	#4060S,Cell Signaling Technology
phospho-Ika/B	#2697P, Cell Signaling Technology
IKB	#2682P, Cell Signaling Technology
phospho-P65	#3033P, Cell Signaling Technology
P65	#8242S, Cell Signaling Technology
PPARγ	#2435, Cell Signaling Technology
phospho-ERK1/2	#4370, Cell Signaling Technology
ERK 1/2	#4695, Cell Signaling Technology
β-actin	ab8227; Abcam
c-Myc	#5605, Cell Signaling Technology
phospho-STAT3 (Y705)	ab76315, Abcam
STAT3	ab68153, Abcam
Vimemtin	ab92547, Abcam
E-Cadherin	#3195, Cell Signaling Technology
HMOX1 (HO-1)	10701-1-AP, Proteintech Group, Inc, USA
Nrf2	sc-722, Santa Cruz Biotechnology
Cleaved Caspase-3	#9664, Cell Signaling Technology
anti-mouse	Cell Signaling Technology
anti-rabbit	Cell Signaling Technology
